# Supplementary material for: Genome-Wide Analysis of Effectors of Peroxisome Biogenesis
Source: PLoS One. 2010 Aug 4;5(8):e11953. doi: 10.1371/journal.pone.0011953 (PMC2915925; doi:10.1371/journal.pone.0011953)
Supplement: Table S2 — Regulators of Peroxisome Biogenesis. Deletion strains that show a perturbation in peroxisome biogenesis or a reduced capacity to utilize fatty acids are shown. The studies used in construction of this table are indicated by columns I through V. Column I.a. refers to the initial flow cytometry analysis. Column I.b. refers to the manually curated imaging data (phenotype key is given in Table S1-1) as well as the independent validations. Column II refers to data from [10], III from [2], IV from [9], and V from [23]. A gene deletion strain had to be identified in at least two of the global studies for inclusion, with the number of studies in which the gene was identified shown by the column marked ‘#’, with the exception of the novel regulators that were identified and independently validated by this study, indicated in the column ‘*’. Localization and Primary function in the penultimate and ultimate columns were ascertained from the literature and the SGD database. (0.28 MB XLS) [file pone.0011953.s005.xls]

## Sheet: Table S2
Accession	Gene	I.a	I.b	II	III	IV	V	#	*	Localization	Primary Function
YBR200W	BEM1	-1.28859	G	+				2		Bud Neck
YBR133C	HSL7	-1.66684	E	+				2		Bud Neck
YGR229C	SMI1	-1.0382	G	+				2		Bud Neck
YKL048C	ELM1	-1.82761	A		+			2		Bud Neck	Septin
YDR507C	GIN4	NA	G	+	+			3		Bud Neck	Septin
YMR032W	HOF1	-4.52045	G	+		+		3		Bud Neck	Septin
YGR092W	DBF2	0.572031	G		+			2		Bud Neck/Centrosome	Signal Transduction
YKL163W	PIR3	0.212655	J					1	*	Cell Wall
YDL001W	RMD1	-1.51098	L	+				2		Cytosol
YIL034C	CAP2	-0.952589	G				+	2		Cytosol	Actin
YNL106C	INP52	0.0734477	G		+			2		Cytosol	Actin
YDR388W	RVS167	-0.969897	G	+				2		Cytosol	Actin
YDR129C	SAC6	-4.03516	G	+				2		Cytosol	Actin
YNL138W	SRV2	-0.640524	H	+				2		Cytosol	Actin
YPR131C	NAT3	-1.09119	D	+		+		3		Cytosol	Actin
YNL197C	WHI3	0.108861	H			+		2		Cytosol	Cell Cycle
YNL265C	IST1	0.970966	K					1	*	Cytosol	Endosome sorting
YJL101C	GSH1	0.31872	G	+		+		3		Cytosol	Glutathione
YOL126C	MDH2	0.314651	A	+			+	3		Cytosol	Glyoxylate
YLR114C	AVL9	1.28907	D			+		2		Cytosol	Golgi
YNL148C	ALF1	-0.846012	G	+				2		Cytosol	Microtubule
YML094W	GIM5	-2.76713	H	+				2		Cytosol	Microtubule
YJL124C	LSM1	-1.56209	G	+				2		Cytosol	mRNA degredation
YPR066W	UBA3	-0.829064	G	+				2		Cytosol	Neddylation
YIR004W	DJP1	-1.02679	H	+		+	+	4		Cytosol	Peroxisomal import
YDR244W	PEX5	NA	NA	+		+	+	3		Cytosol	Peroxisome import
YDR017C	KCS1	NA	NA	+		+		2		Cytosol	Phosphatidyl Inositol
YGR135W	PRE9	-2.40691	G			+		2		Cytosol	Proteosome
YOL081W	IRA2	NA	NA	+		+		2		Cytosol	Ras GTPase
YDR085C	AFR1	0.129223	B					1	*	Cytosol	Signal Transduction
YDR028C	REG1	-1.29666	H		+			2		Cytosol	Signal Transduction
YKR028W	SAP190	0.603448	A	+		+		3		Cytosol	Signal Transduction
YLR362W	STE11	NA	A	+		+		3		Cytosol	Signal Transduction
YNL119W	NCS2	-1.52585	G			+		2		Cytosol	Translation
YGR169C	PUS6	0.175481	G				+	2		Cytosol	tRNA
YBL058W	SHP1	NA	NA	+		+		2		Cytosol	Ubiquitin
YLL039C	UBI4	-2.51318	G	+				2		Cytosol	Ubiquitin
YMR100W	MUB1	0.420345	H	+		+		3		Cytosol	Ubiquitin
YHR111W	UBA4	-1.9931	G		+	+		3		Cytosol	Ubiquitin
YLR024C	UBR2	0.567798	H	+		+		3		Cytosol	Ubiquitin
YPR173C	VPS4	NA	NA	+		+		2		Cytosol	Vacuolar transport
YPR139C	VPS66	NA	NA	+		+		2		Cytosol	Vacuolar transport
YLR025W	SNF7	-1.40352	H	+				2		Cytosol	Vacuole transport
YMR151W	YIM2	-1.13568	G	+				2		Dubious	Overlaps with IMP1
YLL020C	YLL020C	0.367646	G	+		+		3		Dubious	Overlaps with KNS1
YKL169C	YKL169C	-0.910547	H	+				2		Dubious	Overlaps with MRPL38
YCR034W	FEN1	0.401239	E	+		+		3		ER	FA biosysnthesis
YDL090C	RAM1	NA	K	+		+		3		ER	Farnesylation
YKL212W	SAC1	NA	NA	+		+		2		ER	Phosphatidyl Inositol
YGR036C	CAX4	NA	NA	+	+			2		ER	Signal Transduction
YJR102C	VPS25	-0.373033	H	+				2		Golgi	Actin
YDR484W	VPS52	-2.36031	J	+				2		Golgi	Actin
YJL183W	MNN11	-3.06153	D					1	*	Golgi	Glycosylation
YBR097W	VPS15	-1.27547	G	+				2		Golgi	Signal Transduction
YDR512C	EMI1	-2.06247	B	+				2		Intracellular	Mitochondria Function
YNL288W	CAF40	-1.83105	K					1	*	Intracellular	mRNA processing
YMR180C	CTL1	0.481341	G					1	*	Intracellular	mRNA processing
YLR260W	LCB5	NA	NA	+	+			2		Intracellular	Signal Transduction
YOR360C	PDE2	NA	NA	+		+		2		Intracellular	Signal Transduction
YDR477W	SNF1	NA	NA	+	+			2		Intracellular	Signal Transduction
YAL009W	SPO7	NA	NA	+		+		2		Intracellular	Signal Transduction
YDR074W	TPS2	NA	NA	+	+			2		Intracellular	Signal Transduction
YJR105W	ADO1	NA	NA	+	+	+		3		Intracellular	Signal Transduction
YLL019C	KNS1	-3.65848	G	+		+		3		Intracellular	Signal Transduction
YDR162C	NBP2	-0.658238	A	+		+		3		Intracellular	Signal Transduction
YDL006W	PTC1	-2.29606	A	+		+		3		Intracellular	Signal Transduction
YDL047W	SIT4	0.236577	H	+	+			3		Intracellular	Signal Transduction
YGL115W	SNF4	-2.78443	H	+	+			3		Intracellular	Signal Transduction
YNL298W	CLA4	0.0816127	G	+	+	+		4		Intracellular	Signal Transduction
YDR092W	UBC13	0.146429	B					1	*	Intracellular	Ubiquitin
YBR106W	PHO88	-1.71044	G			+		2		Membrane	Phosphate transport
YBR026C	ETR1	-1.47027	H	+				2		Mitochondria	FA Biosynthesis
YKL055C	OAR1	-0.939851	A	+				2		Mitochondria	FA Biosynthesis
YER017C	AFG3	-1.55093	B	+				2		Mitochondria	mt Assembly
YNR020C	ATP23	-1.59344	G	+				2		Mitochondria	mt Assembly
YMR035W	IMP2	-0.368772	G	+				2		Mitochondria	mt Assembly
YPR067W	ISA2	-1.34634	G	+				2		Mitochondria	mt Assembly
YMR097C	MTG1	-1.43765	H	+				2		Mitochondria	mt Assembly
YDR079W	PET100	NA	NA	+				2		Mitochondria	mt Assembly
YAL010C	MDM10	NA	NA	+		+		2		Mitochondria	mt Assembly Distribution
YOL027C	MDM38	0.422497	G	+				2		Mitochondria	mt Assembly Distribution
YOL076W	MDM20	-4.9117	G	+		+		3		Mitochondria	mt Assembly Distribution
YLR368W	MDM30	NA	A	+		+		3		Mitochondria	mt Assembly Distribution
YPL060W	LPE10	-0.247327	K	+		+		3		Mitochondria	mt Mg Transporter
YHL038C	CBP2	-0.975986	B	+				2		Mitochondria	mt mRNA splicing
YGR150C	CCM1	0.103437	G	+				2		Mitochondria	mt mRNA splicing
YDR194C	MSS116	0.828604	B	+				2		Mitochondria	mt mRNA splicing
YOL008W	COQ10	-2.86485	B					1	*	Mitochondria	mt Respiration
YLR201C	COQ9	-0.526269	B	+				2		Mitochondria	mt Respiration
YLL009C	COX17	-1.65785	G	+				2		Mitochondria	mt Respiration
YDR231C	COX20	NA	G	+				2		Mitochondria	mt Respiration
YHR051W	COX6	0.320818	B	+				2		Mitochondria	mt Respiration
YMR256C	COX7	-1.49824	G	+				2		Mitochondria	mt Respiration
YJR048W	CYC1	-0.384744	G	+				2		Mitochondria	mt Respiration
YNL213C	RRG9	-1.76437	G	+				2		Mitochondria	mt Respiration
YPL270W	MDL2	-2.33019	A	+		+		3		Mitochondria	mt Respiration
YML120C	NDI1	1.28849	A	+		+		3		Mitochondria	mt Respiration
YPL118W	MRP51	-0.952589	G	+				2		Mitochondria	mt Ribosome
YNL284C	MRPL10	-1.88699	A	+				2		Mitochondria	mt Ribosome
YKR006C	MRPL13	0.162907	J	+				2		Mitochondria	mt Ribosome
YMR193W	MRPL24	0.609108	A	+				2		Mitochondria	mt Ribosome
YKL170W	MRPL38	-1.18439	G	+				2		Mitochondria	mt Ribosome
YBR120C	CBP6	0.176631	B					1	*	Mitochondria	mt Translation
YJL209W	CBP1	-1.47886	H	+				2		Mitochondria	mt Translation
YLR203C	MSS51	-1.58721	G	+				2		Mitochondria	mt Translation
YLR067C	PET309	-0.590397	G	+				2		Mitochondria	mt Translation
YDL069C	CBS1	0.674042	K	+		+		3		Mitochondria	mt Translation
YHR011W	DIA4	0.183392	B	+				2		Mitochondria	mt tRNA synthetase
YMR293C	HER2	0.717894	A	+				2		Mitochondria	mt tRNA synthetase
YPL104W	MSD1	0.337852	G	+				2		Mitochondria	mt tRNA synthetase
YDR148C	KGD2	-1.25655	G	+				2		Mitochondria	TCA cycle
YKL040C	NFU1	-0.483144	A	+				2		Mitochondria
YER028C	YER028C	0.50734	B					1	*	Nucleus
YNL133C	FYV6	-1.0886	H	+				2		Nucleus
YJL184W	GON7	NA	NA	+		+		2		Nucleus
YOR258W	HNT3	0.183313	D	+				2		Nucleus
YPL055C	LGE1	-2.06155	G	+				2		Nucleus
YGL211W	NCS6	-1.90363	G	+				2		Nucleus
YLR085C	ARP6	-1.50457	D			+		2		Nucleus	Chromatin Regulation
YOL012C	HTZ1	-4.85222	G			+		2		Nucleus	Chromatin Regulation
YLR357W	RSC2	-3.21065	G			+		2		Nucleus	Chromatin Regulation
YOL004W	SIN3	NA	NA	+		+		2		Nucleus	Chromatin Regulation
YBR289W	SNF5	-1.77651	H	+				2		Nucleus	Chromatin Regulation
YDR334W	SWR1	0.233864	G			+		2		Nucleus	Chromatin Regulation
YML041C	VPS71	-0.284605	H			+		2		Nucleus	Chromatin Regulation
YNL107W	YAF9	-2.33832	A			+		2		Nucleus	Chromatin Regulation
YBR081C	SPT7	-1.50684	H	+		+		3		Nucleus	Chromatin Regulation
YOR073W	SGO1	0.577918	G	+		+		3		Nucleus	Chromsome Segregation
YER162C	RAD4	1.06876	B					1	*	Nucleus	DNA repair
YNL339C	YRF1-6	-1.88013	K					1	*	Nucleus	Helicase
YGR104C	SRB5	NA	NA	+		+		2		Nucleus	Mediator complex
YOR269W	PAC1	0.0347198	B					1	*	Nucleus	Microtubule
YML061C	PIF1	0.0222474	A	+	+			3		Nucleus	Mitochondria
YER035W	EDC2	0.898454	B					1	*	Nucleus	mRNA processing
YDR195W	REF2	-2.77307	H	+				2		Nucleus	mRNA processing
YJR074W	MOG1	NA	NA			+	+	2		Nucleus	Nuclear import
YNL248C	RPA49	NA	NA			+		2		Nucleus	RNA Pol I
YBL025W	RRN10	NA	NA	+		+		2		Nucleus	RNA Pol I
YKL139W	CTK1	NA	NA	+	+			2		Nucleus	RNA Pol II
YDR138W	HPR1	1.00652	G	+				2		Nucleus	RNA Pol II
YIL128W	MET18	-0.12599	G			+		2		Nucleus	RNA Pol II
YGL151W	NUT1	0.28654	B				+	2		Nucleus	RNA Pol II
YGL127C	SOH1	-1.90363	B			+		2		Nucleus	RNA Pol II
YHR041C	SRB2	NA	NA	+		+		2		Nucleus	RNA Pol II
YJL140W	RPB4	-2.30106	H	+		+		3		Nucleus	RNA Pol II
YPL042C	SSN3	-2.8138	G	+	+			3		Nucleus	RNA Pol II
YGR262C	BUD32	-2.10503	G		+			2		Nucleus	Signal Transduction
YPL031C	PHO85	NA	NA	+	+			2		Nucleus	Signal Transduction
YML112W	CTK3	-0.0771763	A	+	+			3		Nucleus	Signal Transduction
YMR021C	MAC1	0.699649	G	+				2		Nucleus	TF
YOR363C	PIP2	-5.36598	G	+				2		Nucleus	TF
YOL072W	THP1	-5.54338	K			+		2		Nucleus	Transcription
YAL051W	OAF1	NA	NA	+		+		2		Nucleus	Transcription Factor
YDR216W	ADR1	-2.52949	G	+		+		3		Nucleus	Transcription Factor
YHR167W	THP2	-4.39797	G					1	*	Nucleus	Transcription/mRNA export
YCR063W	BUD31	NA	NA	+		+		2		Nucleus	U2 snRNP
YPL213W	LEA1	-4.58044	G	+		+		3		Nucleus	U2 snRNP
YER116C	SLX8	-1.42477	G	+				2		Nucleus	Ubiquitin
YMR204C	INP1	1.15861	J					1		Peroxisome
YOL147C	PEX11	0.725424	G	+				2		Peroxisome
YHR160C	PEX18	1.16389	A	+				2		Peroxisome
YAL055W	PEX22	NA	NA			+	+	2		Peroxisome
YIL160C	POT1	NA	NA	+		+		2		Peroxisome
YKR009C	FOX2	0.0534607	A	+		+		3		Peroxisome
YPL112C	PEX25	0.109168	J			+	+	3		Peroxisome
YNL329C	PEX6	NA	NA	+		+	+	3		Peroxisome
YDR142C	PEX7	1.52427	K	+		+		3		Peroxisome
YGL205W	POX1	0.561353	A	+		+		3		Peroxisome
YKL197C	PEX1	-0.615627	L	+		+	+	4		Peroxisome
YDR265W	PEX10	-0.651279	K	+		+	+	4		Peroxisome
YMR026C	PEX12	0.189527	K	+		+	+	4		Peroxisome
YLR191W	PEX13	0.548933	K	+		+	+	4		Peroxisome
YGL153W	PEX14	-0.864484	K	+		+	+	4		Peroxisome
YOL044W	PEX15	-2.07433	K	+		+	+	4		Peroxisome
YNL214W	PEX17	0.418514	L	+		+	+	4		Peroxisome
YDL065C	PEX19	1.52427	K	+		+	+	4		Peroxisome
YDR329C	PEX3	-0.146717	K	+		+	+	4		Peroxisome
YGR133W	PEX4	0.752851	K	+		+	+	4		Peroxisome
YGR077C	PEX8	1.06619	K	+		+	+	4		Peroxisome
YJL210W	PEX2	0.645525	A	+		+		2		Peroxisome
YPR032W	SRO7	NA	NA	+		+		2		Plasma Membrane	Cytosol
YER166W	DNF1	0.679933	B					1	*	Plasma Membrane	Flippase
YMR238W	DFG5	-4.96356	G	+		+		3		Plasma Membrane	Mannosidase
YDR264C	AKR1	-1.0886	A	+		+		3		Plasma Membrane	Palmitloylation
YKR093W	PTR2	0.649048	B					1	*	Plasma Membrane	Peptide Transport
YOR008C	SLG1	-1.65894	G					1	*	Plasma membrane	Signal Transduction
YMR116C	ASC1	-1.29248	G	+				2		Ribosome
YLR244C	MAP1	-2.64379	H	+				2		Ribosome
YDR418W	RPL12B	-3.251	G			+		2		Ribosome
YIL052C	RPL34B	NA	NA	+		+		2		Ribosome
YDR025W	RPS11A	-0.469122	H			+		2		Ribosome
YHR064C	SSZ1	-2.33019	K			+		2		Ribosome
YBL027W	RPL19B	-0.986724	G	+		+		3		Ribosome
YPR163C	TIF3	-4.21682	NA			+		2		Ribosome	Signal Transduction
YDR090C	YDR090C	0.25284	B					1	*	Unknown
YER010C	YER010C	-0.439417	B					1	*	Unknown
YHL045W	YHL045W	0.067416	B					1	*	Unknown
YKR015C	YKR015C	0.884808	J					1	*	Unknown
YLR077W	YLR077W	-2.23867	B					1	*	Unknown
YER140W	YER140W	0.150728	B	+				2		Unknown
YPL150W	YPL150W	-0.509146	A	+				2		Unknown
YOR003W	YSP3	-1.98896	K					1	*	Unknown
YLR093C	NYV1	-2.28099	K					1	*	Vacuole
YOR270C	VPH1	1.00255	B					1	*	Vacuole
YOR106W	VAM3	-1.13715	B	+				2		Vacuole
YBR127C	VMA2	-3.43224	G	+				2		Vacuole
YDR080W	VPS41	-1.67756	G	+				2		Vacuole
YML001W	YPT7	-2.28797	G	+				2		Vacuole
YKL080W	VMA5	-2.06048	G	+				2		Vacuole	ATPase pump
YFR019W	FAB1	-1.66698	H	+				2		Vacuole	PI
YER123W	YCK3	0.036268	G		+			2		Vacuole	Signal Transduction
